# Supplementary material for: Neisseria leonii sp. nov., isolated from the nose, lung, and liver of rabbits
Source: Int J Syst Evol Microbiol. 2024 Jul 18;74(7):006460. doi: 10.1099/ijsem.0.006460 (PMC11316581; doi:10.1099/ijsem.0.006460)
Supplement: Uncited Table S1. [file ijsem-74-06460-s002.xlsx]

## Sheet: Table_1
Table S1: Characteristics of the 16S rRNA gene sequences dataset (68 genomes of the Neisseriaceae family)
Accession	Organism Name	Strain Name	Length	Pairwise Similarity (%)	Coverage (%)	Number of mismatches	Number of gaps opened
OQ121838	Neisseria leonii sp. nov.	3986	1536	100	100	0	0
OQ428162	Neisseria leonii sp. nov.	51.81	1537	99.09	100	12	2
AY064548	Neisseria leonii sp. nov.	JF 2415	1363	99.05	100	13	0
AB087264	Alysiella crassa	IAM 14969	1497	94.79	99	64	14
AF487710	Alysiella filiformis	ATCC 15532	1516	94.66	99	65	16
AB087265	Bergeriella denitrificans	IAM 14975	1495	95.99	99	56	3
AE016825	Chromobacterium violaceum	ATCC 12472	1470	90.34	100	123	16
AB681800	Conchiformibius kuhniae	NBRC 102458	1467	94.55	100	79	1
AB087261	Conchiformibius steedae	IAM 14972	1482	94.13	99	80	6
AB525415	Eikenella corrodens	JCM 12952	1503	94.94	99	69	6
MK541038	Eikenella exigua	PXX	1503	94.81	100	70	7
MT919990	Eikenella glucosivorans	S3360	1467	93.87	100	81	8
KU663115	Eikenella halliae	NML 130454	1453	95.18	100	64	5
KU663110	Eikenella longinqua	NML 02-A-017	1486	94.55	100	69	11
MW367549	Kingella bonacorsii	Marseille Q4569	1539	94.67	100	76	6
M22516	Kingella denitrificans	ATCC 33394	1474	95.46	99	63	4
M22517	Kingella kingae	ATCC 23330	1477	94.65	99	70	9
LK985395	Kingella negevensis	Sch538	1531	94.84	100	75	4
ACJW02000005	Kingella oralis	ATCC 51147	1466	94.27	100	78	6
AJ629192	Kingella potus	3/SID/1128	1431	95.11	99	59	10
MW115420	Kingella pumchi	18B16333	1532	95.1	100	67	8
JN175352	Morococcus cerebrosus	CIP 81.93	1430	95.73	100	55	6
AJ239288	Neisseria animalis	NCTC 10212	1330	96.69	98	40	4
KY847916	Neisseria animaloris	ATCC 29858	1519	94.87	100	68	10
KF995748	Neisseria arctica	KH1503	1418	94.5	100	72	6
AY560519	Neisseria bacilliformis	MDA 2833	1491	96.31	99	47	8
CP046027	Neisseria brasiliensis	N.177.16	1540	95.58	99	60	8
MTBL01000054	Neisseria canis	ATCC 14687	1465	95.02	100	69	4
KX088452	Neisseria chenwenguii	10023	1510	94.24	99	77	9
ACDY02000019	Neisseria cinerea	ATCC 14685	1465	95.43	100	63	4
AF487709	Neisseria dentiae	V33	1341	95.45	99	52	8
KY417828	Neisseria dumasiana	93087	1467	95.37	100	60	8
jgi.1096110	Neisseria elongata	ATCC 25295	1469	94.96	100	62	10
ADBF01000003	Neisseria elongata subsp. glycolytica	ATCC 29315	1469	94.96	100	61	11
JN175349	Neisseria elongata subsp. nitroreducens	CIP 103511	1388	95.61	98	53	7
AJ239301	Neisseria flava	U40	1358	96.02	100	48	6
L06168	Neisseria flavescens	ATCC 13120	1486	94.48	99	75	7
X07714	Neisseria gonorrhoeae	NCTC 8375	1538	95.19	99	70	4
GU233442	Neisseria iguanae	NVSL 85737	1481	94.87	99	68	8
AJ239286	Neisseria lactamica	NCTC 10617	1329	95.34	98	60	2
AFQE01000146	Neisseria macacae	ATCC 33926	1466	95.91	100	54	6
JN175351	Neisseria meningitidis	CIP 73.1	1416	95.27	99	63	4
AB910739	Neisseria mucosa	JCM 12992	1502	96.01	99	54	6
ERR1121178	Neisseria musculi	AP2031	1534	94.2	100	79	9
JN104029	Neisseria oralis	6332	1467	95.16	100	63	7
AJ239295	Neisseria perflava	U15	1358	95.88	100	50	6
AJ239289	Neisseria polysaccharea	NCTC 11858	1357	95.8	100	53	4
FJ654664	Neisseria shayeganii	WC 08-871	1465	95.9	100	56	4
ACKO02000016	Neisseria sicca	ATCC 29256	1466	95.84	100	55	6
FJ763637	Neisseria skkuensis	SMC-A9199	1397	95.78	99	49	9
AJ239291	Neisseria subflava	U37	1358	95.95	100	49	6
FJ654662	Neisseria wadsworthii	WC 2854492	1468	94.62	100	69	10
KM610326	Neisseria weaveri	LMG 5135	1536	95.77	100	61	4
KX088457	Neisseria weixii	10022	1509	96.09	99	51	8
FJ876273	Neisseria zalophi	CSL 7565	1511	94.57	100	70	12
DQ006843	Neisseria zoodegmatis	LMG 23012	1486	95.09	100	61	11
MW223089	Paralysiella testudinis	26B	1428	92.93	100	90	10
KT988024	Populibacter corticis	15-3-5	1392	92.82	98	96	4
AF328147	Simonsiella muelleri	ATCC 29453	1469	93.87	100	80	9
JQ746650	Snodgrassella alvi	wkB2	1540	92.92	99	100	9
OU943323	Snodgrassella communis	LMG 28360	1541	92.99	100	96	12
OU943324	Snodgrassella gandavensis	LMG 30236	1541	92.93	100	97	12
EF212897	Stenoxybacter acetivorans	TAM-DN1	1486	92.73	99	96	11
AJ586614	Uruburuella suis	CCUG 47806	1469	93.13	100	99	2
JX966318	Uruburuella testudinis	07_OD624	1368	94.37	100	67	10
CZPV01000004	Vitreoscilla massiliensis	SN 6	1542	93.19	100	90	15
L06174	Vitreoscilla stercoraria	ATCC 15218	1493	92.16	99	100	17
OM691518	Wielerella bovis	CCUG 44465	1533	95.43	100	58	12

## Sheet: Table_2
Table S2: Characteristics of the whole genome sequences dataset (103 genomes of the Neisseriaceae family)
Assembly Accession	NCBI taxonomy	Strain Name	GTDB taxonomy	Type strain in LPSN	Type of genome	GC	GC_std	Genome_size	#ambiguous_bases	#scaffolds	#contigs	Longest_scaffold	Longest_contig	N50_scaffolds	N50_contigs	Mean_scaffold_length	Mean_contig_length	Coding_density	#predicted_genes	Completeness	Contamination	Submission date	Submitter
GCF_003990355.1	Eikenella corrodens	KCOM 3110	Eikenella corrodens_B	no	Complete Genome	0.5603	0	2458478	0	1	1	2458478	2458478	2458478	2458478	2458478	2458478	0.8136	2330	96.7327	0.225734	2019-01-02	Korean Collection for Oral Microbiology
GCF_900177895.1	Kingella negevensis	SW7208426	Kingella negevensis	no	Scaffold	0.4527	0.0288	2187398	27825	12	50	1047684	347162	705557	143726	182283	43191.5	0.8441	2236	91.7607	0.677201	2017-04-28	URMITE
GCF_024580525.1	Neisseria dentiae	1292RC1	Neisseria dentiae_A	no		0.5445	0.0421	2653910	0	102	102	372363	372363	111619	111619	26018.7	26018.7	0.8359	2453	99.5459	0.691302	2022-08-06	Wageningen University and Research
GCF_018437425.1	Neisseria elongata subsp. nitroreducens	Nel_M001	Neisseria elongata	no	Contig	0.5404	0.0207	2595012	0	26	26	541257	541257	230084	230084	99808.2	99808.2	0.8495	2515	93.1139	6.48903	2021-05-21	Universidade Federal de Santa Catarina
GCF_001618015.1	Neisseria flavescens	CD-NF1	Neisseria flavescens_A	no	Contig	0.4929	0.0312	2253927	0	38	38	324262	324262	178113	178113	59313.9	59313.9	0.8714	2249	98.8337	0.225734	2016-04-08	CEINGE Biotecnologie Avanzate s.c.a r.l. via Gaetano Salvatore 486-80145-Napoli
GCF_001618065.1	Neisseria flavescens	CD-NF2	Neisseria flavescens_C	no	Contig	0.4875	0.0332	2345024	0	73	73	248600	248600	87875	87875	32123.6	32123.6	0.8665	2337	99.4846	0	2016-04-08	CEINGE Biotecnologie Avanzate s.c.a r.l. via Gaetano Salvatore 486-80145-Napoli
GCF_001618085.1	Neisseria flavescens	CNF	Neisseria flavescens_B	no	Contig	0.489	0.0361	2316621	0	67	67	267695	267695	131736	131736	34576.4	34576.4	0.8654	2344	99.699	0.564334	2016-04-08	CEINGE Biotecnologie Avanzate s.c.a r.l. via Gaetano Salvatore 486-80145-Napoli
GCA_001067655.1	Neisseria lactamica	919_NLAC	Neisseria lactamica_B	no		0.5066	0.0441	2741649	0	464	464	40561	40561	11230	11230	5908.73	5908.73	0.8278	2612	99.9246	0	2015-07-10	University of Washington
GCF_000193795.1	Neisseria lactamica	NS19	Neisseria lactamica_A	no	Contig	0.5229	0.0633	2138393	1	132	132	136890	136890	58892	58892	16199.9	16199.9	0.8489	2091	99.699	0	2010-12-29	University of Maryland College Park
GCF_028776585.2	Neisseria leonii sp. nov.	51.81	genome not present	no	Complete Genome	0.569176	0.0	2321692	0	1	1	2321692	2321692	2321692	2321692	2321692.0	2321692	0.852961	2108	100	0.42735	2024-05-04	CIP, Institut Pasteur
GCF_028776105.2	Neisseria leonii sp. nov.	3986	genome not present	no	Complete Genome	0.568841	0.0	2206085	0	1	1	2206085	2206085	2206085	2206085	2206085.0	2206085	0.85525	2031	100	0	2024-05-04	CIP, Institut Pasteur
GCF_037345845.1	Neisseria leonii sp. nov.	JF 2415	genome not present	no	Complete Genome	0.569771	0.0	2229938	0	1	1	2229938	2229938	2229938	2229938	2229938.0	22299380	0.85358	1998	100	0.42735	2024-05-04	CIP, Institut Pasteur
GCA_923184405.1	Neisseria meningitidis	NM-1853	Neisseria meningitidis_C	no		0.5042	0	2265090	106236	1	73	2265090	225049	2265090	90948	2265090	29573.3	0.7828	3647	50.0151	0	2021-12-30	IHU - Mediterranee Infection
GCF_003044445.1	Neisseria mucosa	C2008000159	Neisseria mucosa_A	no	Contig	0.5116	0.0194	2464790	0	56	56	219948	219948	108092	108092	44014.1	44014.1	0.8277	2237	99.868	0.113122	2018-04-09	Centers for Disease Control and Prevention
GCF_013267835.1	Neisseria mucosa	FDAARGO758	Neisseria sp000186165	no	Complete Genome	0.4966	0	2224757	0	1	1	2224757	2224757	2224757	2224757	2224757	2224757	0.8663	2072	99.7743	1.12867	2020-06-04	US Food and Drug Administration
GCF_014297595.1	Neisseria musculi	NW831	Neisseria musculi	no	Complete Genome	0.5323	0.0376	2933071	0	2	2	2928421	2928421	2928421	2928421	1.46654e+06	1.46654e+06	0.7759	2889	99.8308	0.106838	2020-08-26	Institute for Genome Sciences University of Maryland Baltimore
GCA_002847985.1	Neisseria perflava	UMB0210	Neisseria perflava_A	no		0.4882	0.0508	2311158	966	22	28	376728	311475	278214	223636	105053	82506.9	0.8655	2158	100	0.225734	2017-12-28	Loyola University Chicago
GCF_024170405.1	Neisseria perflava	327A	Neisseria perflava_B	no		0.5259	0.0249	2405174	0	55	55	180658	180658	74752	74752	43730.4	43730.4	0.8502	2223	99.7743	0.677201	2022-07-06	DOE Joint Genome Institute
GCF_000193735.1	Neisseria sicca	4320	Neisseria sicca_E	no	Contig	0.5081	0.0449	2519401	9	169	169	177725	177725	38640	38640	14907.7	14907.6	0.8228	2381	99.699	0.225734	2010-12-29	University of Maryland College Park
GCF_000260655.1	Neisseria sicca	VK64	Neisseria sicca_B	no	Contig	0.512	0.0406	2638449	0	210	210	74832	74832	19754	19754	12564	12564	0.8187	2481	98.5255	0.487643	2012-04-30	J. Craig Venter Institute
GCF_003044425.1	Neisseria sicca	C2007003584	Neisseria sicca_C	no	Contig	0.5139	0.0555	2443310	0	24	24	564980	564980	325556	325556	101805	101805	0.825	2268	99.8683	0	2018-04-09	Centers for Disease Control and Prevention
GCF_003044565.1	Neisseria sicca	C2010005502	Neisseria sicca_A	no	Contig	0.5072	0.025	2782649	0	16	16	843955	843955	390669	390669	173916	173916	0.8276	2589	99.699	0.0564334	2018-04-09	Centers for Disease Control and Prevention
GCF_017753665.1	Neisseria sicca	NS20201025	Neisseria flava	no	Complete Genome	0.5106	0	2566407	0	1	1	2566407	2566407	2566407	2566407	2566407	2566407	0.8244	2283	99.3904	0	2021-04-05	First Affiliated Hospital School of Medicine Zhejiang University
GCA_024205705.1	Neisseria subflava	TT0077	Neisseria subflava_D	no		0.4892	0	2479061	0	1	1	2479061	2479061	2479061	2479061	2479061	2479061	0.8653	2413	99.699	1.07223	2022-07-11	Nanyang Technological University
GCF_003044645.1	Neisseria subflava	C2011009653	Neisseria subflava_B	no	Contig	0.4899	0.0277	2313531	0	23	23	377990	377990	217621	217621	100588	100588	0.8713	2175	99.9248	0.3386	2018-04-09	Centers for Disease Control and Prevention
GCF_003045025.1	Neisseria subflava	C2014021188	Neisseria subflava_A	no	Contig	0.4902	0.0265	2231960	0	23	23	429461	429461	329915	329915	97041.7	97041.7	0.8685	2114	99.9248	0	2018-04-09	Centers for Disease Control and Prevention
GCF_002777425.1	Snodgrassella alvi	App4-8	Snodgrassella alvi_B	no	Contig	0.4369	0.0508	2577724	0	115	115	202531	202531	71597	71597	22415	22415	0.8164	2520	99.5726	0.42735	2017-11-16	University of Texas at Austin
GCF_002777745.1	Snodgrassella alvi	WF3-3	Snodgrassella alvi_D	no	Contig	0.4271	0.0462	2603503	0	67	67	333881	333881	133888	133888	38858.3	38858.3	0.818	2389	99.5726	0.854701	2017-11-16	University of Texas at Austin
GCF_002777825.1	Snodgrassella alvi	Nev4-2	Snodgrassella alvi_C	no	Contig	0.4316	0.047	2582966	0	90	90	376562	376562	95658	95658	28699.6	28699.6	0.817	2425	91.453	1.28205	2017-11-16	University of Texas at Austin
GCF_002777855.1	Snodgrassella alvi	wkB298	Snodgrassella alvi_E	no	Contig	0.4289	0.0431	2338271	0	42	42	569578	569578	300195	300195	55673.1	55673.1	0.8381	2026	99.5726	0.854701	2017-11-16	University of Texas at Austin
GCF_003044455.1	Neisseria bergeri	C2008000328	Neisseria bergeri	not in LPSN	Contig	0.5159	0.0505	2255536	0	40	40	503398	503398	177354	177354	56388.4	56388.4	0.8474	2212	99.699	0.112867	2018-04-09	Centers for Disease Control and Prevention
GCF_001308015.1	Neisseria sp. 83E34	"83E34"	Neisseria sp001308015	not in LPSN	Contig	0.4832	0.0357	2419010	0	40	40	460391	460391	233412	233412	60475.2	60475.2	0.8567	2293	100	0	2015-10-07	UCSF
GCF_000227275.1	Neisseria sp. GT4A_CT1	GT4A_CT1	Neisseria sp000227275	not in LPSN	Scaffold	0.5103	0.0437	2739136	43776	37	151	579740	101796	425770	33800	74030.7	17850.1	0.7907	2541	98.8688	0	2011-10-04	Broad Institute
GCF_001815675.1	Neisseria sp. HMSC065D04	HMSC065D04	Neisseria sp001815675	not in LPSN	Scaffold	0.5108	0.0438	2741289	18600	116	302	202958	67961	73720	18890	23631.8	9015.53	0.8129	2541	99.1642	0.226244	2016-10-21	The Genome Institute at Washington University
GCF_000952795.1	Neisseria sp. HMSC06F02	HMSC06F02	Neisseria sp000952795	not in LPSN	Contig	0.5121	0.0417	2431054	9920	118	271	170100	55293	71919	16659	20602.2	8934.07	0.8263	2231	99.868	0	2015-07-10	University of Washington
GCF_001809325.1	Neisseria sp. HMSC077D05	HMSC077D05	Neisseria sp001809325	not in LPSN	Scaffold	0.5062	0.0518	2778426	13500	182	317	78166	51623	43438	21842	15266.1	8722.16	0.812	2572	99.2476	0	2016-10-21	The Genome Institute at Washington University
GCF_024171525.1	Neisseria sp. HSC-16F19	HSC-16F19	JALJZY01 sp024171525	not in LPSN	Contig	0.571	0.051	2650441	0	51	51	253509	253509	120781	120781	51969.4	51969.4	0.857	2507	100	0.213675	2022-07-06	DOE Joint Genome Institute
GCF_002237445.1	Neisseria sp. KEM232	KEM232	Neisseria sp002237445	not in LPSN	Complete Genome	0.5852	0	2371912	0	1	1	2371912	2371912	2371912	2371912	2371912	2371912	0.8397	2251	99.1984	0	2017-07-31	Gwangju Health University
GCA_943181435.1	Neisseria sp. Marseille-Q6792	Marseille-Q6792	Neisseria sp943181435	not in LPSN		0.5101	0	2024518	0	1	1	2024518	2024518	2024518	2024518	2024518	2024518	0.8427	1900	98.3446	0	2022-05-24	IHU - Mediterranee Infection
GCF_005886145.1	Neisseria sp. oral taxon 014	F0314	Neisseria sp000090875	not in LPSN	Chromosome	0.5285	0	2502158	100	1	1	2502158	2502058	2502158	2502058	2502158	2502058	0.8466	2301	99.4646	0.3386	2019-05-29	University of Technology Sydney
GCA_017114885.1	Neisseriaceae bacterium PsAf	PsAf	QFNR01 sp017114885	not in LPSN	Contig	0.3366	0.0092	1814374	0	32	32	152416	152416	96631	96631	56699.2	56699.2	0.9021	1769	97.3884	0.42735	2021-03-01	University of South Bohemia in Ceske Budejovice
GCF_016623605.1	"Kingella bonacorsii"	Marseille-Q4569	Kingella_B oralis	yes	Scaffold	0.5403	0.0526	2502986	18	9	10	917951	917951	749790	749782	278110	250297	0.8246	2466	97.6411	0.225734	2021-01-05	IHU - MI
GCF_022288825.1	"Kingella pumchi"	CICC 24913	CAJPNX01 sp905372165	yes	Scaffold	0.5911	0.0484	2301481	12646	78	194	186297	175611	99822	60252	29506.2	11798.1	0.8334	2174	99.4136	0.225734	2022-02-16	Peking Union Medical College Hospital
GCF_009671065.1	"Neisseria brasiliensis"	N.177.16	Neisseria brasiliensis	yes	Complete Genome	0.4923	0	2617510	0	1	1	2617510	2617510	2617510	2617510	2617510	2617510	0.8548	2577	99.2476	0.451467	2019-11-19	University of Pittsburgh
GCF_002216145.1	"Neisseria chenwenguii"	10023	Neisseria chenwenguii	yes	Complete Genome	0.5403	0	2496444	0	1	1	2496444	2496444	2496444	2496444	2496444	2496444	0.8208	2322	99.4024	0.790068	2017-07-10	China disease prevention and control center
GCF_001590725.1	"Populibacter corticis"	CFCC 13594	Snodgrassella sp001590725	yes	Contig	0.4781	0.0351	2372914	0	131	131	355320	355320	95649	95649	18113.8	18113.8	0.872	2579	98.7179	0	2016-03-14	Research Institute of Forest Ecology Environment and Protection
GCF_001457815.1	"Vitreoscilla massiliensis"	SN6	Vitreoscilla massiliensis	yes	Scaffold	0.4942	0.0343	3716774	1748	10	13	1442721	989669	651995	452470	371677	285771	0.8659	3633	99.5726	0.666164	2015-11-06	URMITE
GCF_900445245.1	Alysiella crassa	NCTC10283	Alysiella crassa	yes	Contig	0.4532	0.0253	2823591	0	3	3	1414673	1414673	1414673	1414673	941197	941197	0.8608	2686	98.702	0.451467	2018-08-07	SC
GCF_014054525.1	Alysiella filiformis	DSM 16848	Alysiella filiformis	yes	Complete Genome	0.466	0	2432079	0	1	1	2432079	2432079	2432079	2432079	2432079	2432079	0.8558	2312	99.2664	0.225734	2020-08-04	INRS-Institut Armand-Frappier
GCF_900453875.1	Bergeriella denitrificans	NCTC10295	Neisseria denitrificans	yes	Contig	0.5546	0.0132	2549372	0	6	6	1588934	1588934	1588934	1588934	424895	424895	0.8167	2361	99.6903	0	2018-08-01	SC
GCF_000007705.1	Chromobacterium violaceum	ATCC 12472	Chromobacterium violaceum	yes	Complete Genome	0.6483	0	4751080	0	1	1	4751080	4751080	4751080	4751080	4751080	4751080	0.8845	4298	99.0385	0.452489	2003-08-22	LNCC, Brazil
GCF_000428785.1	Conchiformibius kuhniae	DSM 17694	Conchiformibius kuhniae	yes	Scaffold	0.5622	0.0489	2118625	5484	50	56	419397	419397	108101	91391	42372.5	37734.7	0.8751	2017	99.8869	0.339367	2015-01-02	Korea University
GCF_014054725.1	Conchiformibius steedae	DSM 2580	Conchiformibius steedae	yes	Complete Genome	0.5065	0.0673	2205122	0	3	3	2099460	2099460	2099460	2099460	735041	735041	0.8972	2094	99.5475	0.226244	2020-08-04	INRS-Institut Armand-Frappier
GCF_900187105.1	Eikenella corrodens	NCTC10596	Eikenella corrodens	yes	Complete Genome	0.5565	0	2192577	0	1	1	2192577	2192577	2192577	2192577	2192577	2192577	0.8331	2098	96.2648	0.564334	2017-08-15	SC
GCF_008805035.1	Eikenella exigua	PXX	Eikenella exigua	yes	Complete Genome	0.5543	0.0344	1993063	0	2	2	1953244	1953244	1953244	1953244	996532	996532	0.8191	1961	88.749	0.225734	2019-08-19	Haukeland University Hospital
GCF_016025525.2	Eikenella glucosivorans	S3360	Eikenella glucosivorans	yes	Scaffold	0.584	0.0281	2390644	294	14	17	414051	414051	261510	253890	170760	140609	0.8334	2286	96.6902	0.451467	2020-12-14	University Medicine Rostock
GCF_001648475.1	Eikenella halliae	NML130454	Eikenella halliae	yes	Contig	0.5626	0.0501	2545600	2	33	33	219288	219288	134538	134538	77139.4	77139.3	0.8238	2478	96.2561	0.507901	2016-05-19	Public Health Agency of Canada
GCF_001648355.1	Eikenella longinqua	NML02-A-017	Eikenella longinqua	yes	Contig	0.5853	0.056	2235900	14	34	34	332777	332777	161137	161136	65761.8	65761.4	0.8235	2145	96.1346	0.225734	2016-05-19	Public Health Agency of Canada
GCF_900451365.1	Kingella denitrificans	NCTC10995	Kingella_A denitrificans	yes	Contig	0.5401	0.0143	2243142	0	2	2	2235023	2235023	2235023	2235023	1121571	1121571	0.8606	2213	99.5022	0.677201	2018-08-01	SC
GCF_900111845.1	Kingella kingae	ATCC 23330	Kingella kingae	yes	Contig	0.4664	0.0328	1953889	0	59	59	204777	204777	98057	98057	33116.8	33116.8	0.8748	2003	98.8713	0.225734	2016-11-02	URMITE
GCF_014054985.1	Kingella oralis	DSM 18271	Kingella_B oralis	yes	Complete Genome	0.543	0.0495	2420532	0	2	2	2404499	2404499	2404499	2404499	1210266	1210266	0.8242	2362	97.9233	0.225734	2020-08-04	INRS-Institut Armand-Frappier
GCF_022870985.1	Kingella potus	3/SID/1128	Neisseria potus	yes	Complete Genome	0.5766	0.0011	2451432	0	2	2	2402620	2402620	2402620	2402620	1225716	1225716	0.7948	2798	90.2569	0.214447	2022-04-11	INRS-Centre Armand-Frappier Sante Biotechnologie
GCF_000813705.1	Morococcus cerebrosus	CIP 81.93	Neisseria cerebrosa	yes	Scaffold	0.5142	0.0319	2451909	220	170	181	91620	91620	25678	24879	14423	13545.2	0.8281	2361	98.8713	0.112867	2015-03-13	The Genome Institute at Washington University
GCF_008806995.1	Neisseria animalis	ATCC 49930	Neisseria animalis	yes	Complete Genome	0.5185	0	2236930	0	1	1	2236930	2236930	2236930	2236930	2236930	2236930	0.8253	2061	100	0.526712	2019-10-03	Illinois Institute of Technology
GCF_002108605.1	Neisseria animaloris	DSM 21642	Neisseria animaloris	yes	Contig	0.4928	0.0384	2325539	0	48	48	568283	568283	239661	239661	48448.7	48448.7	0.8545	2188	100	0.42735	2017-04-24	Wadsworth Center / NYSDOH
GCF_022870905.1	Neisseria arctica	KH1503	Neisseria arctica	yes	Complete Genome	0.4642	0	2378219	0	1	1	2378219	2378219	2378219	2378219	2378219	2378219	0.8436	2153	100	0	2022-04-11	INRS-Centre Armand-Frappier Sante Biotechnologie
GCF_014055025.1	Neisseria bacilliformis	DSM 23338	Neisseria bacilliformis	yes	Complete Genome	0.5944	0	2492712	0	1	1	2492712	2492712	2492712	2492712	2492712	2492712	0.8143	2313	99.2673	0.225734	2020-08-04	INRS-Institut Armand-Frappier
GCF_900636765.1	Neisseria canis	NCTC10296	Neisseria canis	yes	Complete Genome	0.4973	0	2569389	0	1	1	2569389	2569389	2569389	2569389	2569389	2569389	0.8522	2377	99.9344	0	2018-12-20	SC
GCF_900475315.1	Neisseria cinerea	NCTC10294	Neisseria cinerea	yes	Complete Genome	0.509	0	1832904	0	1	1	1832904	1832904	1832904	1832904	1832904	1832904	0.8679	1730	98.0625	0	2018-06-17	SC
GCF_014055005.1	Neisseria dentiae	DSM 19151	Neisseria dentiae	yes	Complete Genome	0.5441	0	2755930	0	1	1	2755930	2755930	2755930	2755930	2755930	2755930	0.819	2491	99.9733	0	2020-08-04	INRS-Institut Armand-Frappier
GCF_022870885.1	Neisseria dumasiana	LMG 30012	Neisseria dumasiana	yes	Complete Genome	0.5044	0	2679563	0	1	1	2679563	2679563	2679563	2679563	2679563	2679563	0.8398	2418	100	0	2022-04-11	INRS-Centre Armand-Frappier Sante Biotechnologie
GCF_900113545.1	Neisseria elongata subsp. elongata	ATCC 25295	Neisseria elongata	yes	Scaffold	0.5385	0.0438	2360727	1101	23	25	411738	323767	231533	179253	102640	94385	0.851	2227	99.9016	0.225734	2016-11-02	DOE - JOINT GENOME INSTITUTE
GCF_900475815.1	Neisseria elongata subsp. glycolytica	NCTC11050	Neisseria elongata	yes	Complete Genome	0.5428	0	2249415	0	1	1	2249415	2249415	2249415	2249415	2249415	2249415	0.8415	2145	99.9016	0.225734	2018-06-17	SC
GCF_005221285.1	Neisseria flavescens	ATCC 13120	Neisseria flavescens	yes	Complete Genome	0.4905	0	2231882	0	1	1	2231882	2231882	2231882	2231882	2231882	2231882	0.8617	2186	99.6238	0.3386	2019-05-07	King's College London
GCF_003315235.1	Neisseria gonorrhoeae	DSM 9188	Neisseria gonorrhoeae	yes	Scaffold	0.5243	0.0459	2142774	483	72	77	172598	172598	63076	60035	29760.8	27822	0.8372	2148	99.8183	0.208768	2018-07-12	DOE Joint Genome Institute
GCF_003013245.1	Neisseria iguanae	ATCC 51483	Neisseria iguanae	yes	Scaffold	0.4824	0.0249	2610244	40	200	204	75742	75742	22754	22754	13051.2	12795.1	0.7652	2673	98.1189	0.485231	2018-03-21	China disease prevention and control center
GCF_901482445.1	Neisseria lactamica	NCTC10617	Neisseria lactamica	yes	Complete Genome	0.5212	0	2198889	0	1	1	2198889	2198889	2198889	2198889	2198889	2198889	0.8449	2003	99.9248	0	2019-05-11	SC
GCF_028463985.1	Neisseria lisongii	ZJ106	genome not present	yes	Complete Genome	0.5167	0	2065000	0	1	1	2065000	2065000	2065000	2065000	2065000	2065000	0.8304	1850	99.9248	0.451467	2023-02-05	China CDC
GCF_022749495.1	Neisseria macacae	ATCC 33926	Neisseria macacae	yes	Complete Genome	0.511	0	2801968	0	1	1	2801968	2801968	2801968	2801968	2801968	2801968	0.8149	2525	99.4545	0.225734	2022-03-29	Korea University
GCF_900638555.1	Neisseria meningitidis	NCTC10025	Neisseria meningitidis	yes	Complete Genome	0.5188	0	2186098	0	1	1	2186098	2186098	2186098	2186098	2186098	2186098	0.8183	2084	99.4085	0.208768	2018-12-20	SC
GCF_024834045.1	Neisseria montereyensis	CSL10203-ORH2	Neisseria sp024834045	yes	Contig	0.4584	0.0428	2310535	0	22	22	513556	513556	360099	360099	105024	105024	0.8444	2062	100	0	2022-09-01	US FDA
GCA_003028315.1	Neisseria mucosa	ATCC 19696	Neisseria mucosa	yes		0.511	0	2688408	0	1	1	2688408	2688408	2688408	2688408	2688408	2688408	0.8209	2463	99.9248	0.225734	2018-04-01	Korea University
GCF_023472875.1	Neisseria perflava	CCUG 17915	Neisseria perflava	yes	Contig	0.4911	0.0398	2265569	23	85	85	183381	183381	52486	52486	26653.8	26653.5	0.8683	2191	99.699	0.3386	2022-05-18	University of Gothenburg - CCUG
GCF_000176735.1	Neisseria polysaccharea	ATCC 43768	Neisseria polysaccharea	yes	Contig	0.52	0.0346	2030958	0	139	139	149432	149432	38534	38534	14611.2	14611.2	0.842	2034	99.8032	0.120391	2009-11-09	Washington University Genome Sequencing Center
GCF_000226875.1	Neisseria shayeganii	871	Eikenella shayeganii	yes	Scaffold	0.5789	0.0779	2354550	61713	26	111	2322135	104813	2322135	42227	90559.6	20656.2	0.8171	2176	99.8147	0	2011-10-03	Baylor College of Medicine
GCF_014054945.1	Neisseria sicca	DSM 17713	Neisseria sicca	yes		0.5091	0	2864419	0	1	1	2864419	2864419	2864419	2864419	2864419	2864419	0.8142	2576	99.9248	0.0564334	2020-08-04	INRS-Institut Armand-Frappier
GCF_005221305.1	Neisseria subflava	ATCC 49275	Neisseria subflava	yes	Complete Genome	0.4948	0	2195659	0	1	1	2195659	2195659	2195659	2195659	2195659	2195659	0.8612	2066	99.9248	0.3386	2019-05-07	King's College London
GCF_000227765.1	Neisseria wadsworthii	9715	Neisseria wadsworthii	yes	Scaffold	0.4862	0.0619	2467075	61170	16	95	2446422	121085	2446422	51464	154192	25325.3	0.8325	2295	100	0	2011-10-06	Baylor College of Medicine
GCF_900638685.1	Neisseria weaveri	NCTC12742	Neisseria weaveri	yes	Complete Genome	0.4909	0	2238481	0	1	1	2238481	2238481	2238481	2238481	2238481	2238481	0.8573	2034	100	0.42735	2018-12-20	SC
GCF_002327085.1	Neisseria weixii	10022	Neisseria weixii	yes	Complete Genome	0.4922	0	2511904	0	1	1	2511904	2511904	2511904	2511904	2511904	2511904	0.8297	2795	86.1099	0.564334	2017-09-21	China disease prevention and control center
GCF_014898075.1	Neisseria yangbaofengii	ZJ785	Neisseria sp011038745	yes	Complete Genome	0.4965	0	2645607	0	1	1	2645607	2645607	2645607	2645607	2645607	2645607	0.8349	2500	99.699	0.112867	2020-10-20	Chinese Center for Disease Control and Prevention
GCF_008807015.1	Neisseria zalophi	ATCC BAA-2455	Neisseria zalophi	yes	Complete Genome	0.4456	0	2423693	0	1	1	2423693	2423693	2423693	2423693	2423693	2423693	0.8416	2200	100	0	2019-10-03	Illinois Institute of Technology
GCF_900187305.1	Neisseria zoodegmatis	NCTC12230	Neisseria zoodegmatis	yes	Complete Genome	0.5094	0	2552522	0	1	1	2552522	2552522	2552522	2552522	2552522	2552522	0.8439	2295	100	0	2017-08-15	SC
GCF_016894345.1	Paralysiella testudinis	26B	Paralysiella testudinis	yes	Complete Genome	0.5401	0	2905699	0	1	1	2905699	2905699	2905699	2905699	2905699	2905699	0.8413	2827	100	0	2021-02-16	Institute of Microbiology
GCF_002951835.1	Simonsiella muelleri	ATCC 29453	Simonsiella muelleri	yes	Complete Genome	0.4153	0	2469862	0	1	1	2469862	2469862	2469862	2469862	2469862	2469862	0.8665	2403	97.6862	0.526712	2018-02-02	INRS-Institut Armand Frappier
GCF_000600005.1	Snodgrassella alvi	wkB2	Snodgrassella alvi	yes	Complete Genome	0.4127	0	2527978	0	1	1	2527978	2527978	2527978	2527978	2527978	2527978	0.8364	2229	99.5726	0.854701	2014-03-25	Yale University
GCF_914768045.1	Snodgrassella communis	LMG 28360	Snodgrassella communis	yes	Contig	0.4326	0.0284	2310392	0	28	28	466959	466959	184956	184956	82514	82514	0.8225	2112	99.5726	0.42735	2022-02-17	Sciensano
GCF_914768025.1	Snodgrassella gandavensis	LMG 30236	Snodgrassella gandavensis	yes	Contig	0.4376	0.0369	2507157	0	45	45	382018	382018	132469	132469	55714.6	55714.6	0.8213	2252	99.5726	0	2022-02-17	Sciensano
GCF_000745895.1	Stenoxybacter acetivorans	DSM 19021	Stenoxybacter acetivorans	yes	Scaffold	0.4557	0.0496	2609584	10169	143	154	113552	87153	33302	30556	18248.8	16879.3	0.8463	2488	100	0	2014-08-28	DOE Joint Genome Institute
GCF_004341385.1	Uruburuella suis	DSM 17474	Neisseria suis	yes	Scaffold	0.5464	0.0201	2641702	568	65	71	218849	218849	75575	71255	40641.6	37199.1	0.8284	2328	100	0	2019-03-11	DOE Joint Genome Institute
GCF_022870865.1	Uruburuella testudinis	CCUG 63373	Neisseria testudinis	yes	Complete Genome	0.5335	0	2949123	0	1	1	2949123	2949123	2949123	2949123	2949123	2949123	0.8086	2583	99.5726	0	2022-11-04	INRS-Centre Armand-Frappier Sante Biotechnologie
GCF_000382305.1	Vitreoscilla stercoraria	DSM 513	Vitreoscilla stercoraria	yes	Scaffold	0.4391	0.0315	2581302	900	38	41	264703	264703	164459	164459	67929	62936.6	0.8829	2536	99.5726	0	2013-04-24	DOE Joint Genome Institute
GCF_022354465.1	Wielerella bovis	CCUG 44465	Wielerella bovis	yes	Complete Genome	0.4265	0	2294361	0	1	1	2294361	2294361	2294361	2294361	2294361	2294361	0.8261	2157	97.7427	0.564334	2022-02-22	University of Bern

## Sheet: Table_3
Table S3: List of genes included in the bac 120 gene set, extracted from data.ace.uq.edu.au/public/gtdb/data/releases/latest/auxillary_files/
Marker Id	Name	Description	Length (bp)	Single copy (%)	Ubiquity (%)
PFAM_PF00380.20	Ribosomal_S9	Ribosomal protein S9/S16	121	95.85	96.49
PFAM_PF00410.20	Ribosomal_S8	Ribosomal protein S8	126	93.36	93.96
PFAM_PF00466.21	Ribosomal_L10	Ribosomal protein L10	100	93.67	94.08
PFAM_PF01025.20	GrpE	GrpE	166	94.05	97.52
PFAM_PF02576.18	DUF150	RimP N-terminal domain	73	90.10	90.47
PFAM_PF03726.15	PNPase	Polyribonucleotide nucleotidyltransferase, RNA binding domain	83	91.70	92.03
TIGR_TIGR00006	TIGR00006	16S rRNA (cytosine(1402)-N(4))-methyltransferase	310	95.46	98.03
TIGR_TIGR00019	prfA	peptide chain release factor 1	361	96.39	96.58
TIGR_TIGR00020	prfB	peptide chain release factor 2	365	95.59	95.80
TIGR_TIGR00029	S20	ribosomal protein bS20	87	89.40	89.70
TIGR_TIGR00043	TIGR00043	rRNA maturation RNase YbeY	111	96.22	96.68
TIGR_TIGR00054	TIGR00054	RIP metalloprotease RseP	421	94.05	96.52
TIGR_TIGR00059	L17	ribosomal protein bL17	112	95.58	96.00
TIGR_TIGR00061	L21	ribosomal protein bL21	101	95.47	95.86
TIGR_TIGR00064	ftsY	signal recognition particle-docking protein FtsY	279	93.63	94.17
TIGR_TIGR00065	ftsZ	cell division protein FtsZ	353	92.79	96.17
TIGR_TIGR00082	rbfA	ribosome-binding factor A	115	95.99	96.31
TIGR_TIGR00083	ribF	riboflavin biosynthesis protein RibF	290	91.32	94.52
TIGR_TIGR00084	ruvA	Holliday junction DNA helicase RuvA	192	95.58	95.85
TIGR_TIGR00086	smpB	SsrA-binding protein	144	96.08	96.58
TIGR_TIGR00088	trmD	tRNA (guanine(37)-N(1))-methyltransferase	233	96.59	97.75
TIGR_TIGR00090	rsfS_iojap_ybeB	ribosome silencing factor	99	93.10	93.35
TIGR_TIGR00092	TIGR00092	GTP-binding protein YchF	368	95.82	96.62
TIGR_TIGR00095	TIGR00095	16S rRNA (guanine(966)-N(2))-methyltransferase RsmD	194	94.93	95.31
TIGR_TIGR00115	tig	trigger factor	410	92.51	95.86
TIGR_TIGR00116	tsf	translation elongation factor Ts	293	96.22	96.84
TIGR_TIGR00138	rsmG_gidB	16S rRNA (guanine(527)-N(7))-methyltransferase RsmG	183	91.50	91.99
TIGR_TIGR00158	L9	ribosomal protein bL9	148	95.72	96.33
TIGR_TIGR00166	S6	ribosomal protein bS6	95	96.16	96.67
TIGR_TIGR00168	infC	translation initiation factor IF-3	165	95.56	96.66
TIGR_TIGR00186	rRNA_methyl_3	RNA methyltransferase, TrmH family, group 3	240	90.18	91.62
TIGR_TIGR00194	uvrC	excinuclease ABC subunit C	574	94.78	96.51
TIGR_TIGR00250	RNAse_H_YqgF	putative transcription antitermination factor YqgF	130	94.74	95.14
TIGR_TIGR00337	PyrG	CTP synthase	526	92.99	93.92
TIGR_TIGR00344	alaS	alanine--tRNA ligase	847	96.11	96.84
TIGR_TIGR00362	DnaA	chromosomal replication initiator protein DnaA	437	94.53	96.31
TIGR_TIGR00382	clpX	ATP-dependent Clp protease, ATP-binding subunit ClpX	414	77.81	94.30
TIGR_TIGR00392	ileS	isoleucine--tRNA ligase	861	93.28	95.49
TIGR_TIGR00396	leuS_bact	leucine--tRNA ligase	843	94.94	97.26
TIGR_TIGR00398	metG	methionine--tRNA ligase	530	93.50	97.14
TIGR_TIGR00414	serS	serine--tRNA ligase	418	93.94	96.61
TIGR_TIGR00416	sms	DNA repair protein RadA	454	90.34	90.69
TIGR_TIGR00420	trmU	tRNA (5-methylaminomethyl-2-thiouridylate)-methyltransferase	351	93.20	95.61
TIGR_TIGR00431	TruB	tRNA pseudouridine(55) synthase	210	94.90	95.66
TIGR_TIGR00435	cysS	cysteine--tRNA ligase	466	92.96	96.90
TIGR_TIGR00436	era	GTP-binding protein Era	270	73.30	94.33
TIGR_TIGR00442	hisS	histidine--tRNA ligase	406	94.47	96.73
TIGR_TIGR00445	mraY	phospho-N-acetylmuramoyl-pentapeptide-transferase	321	94.23	95.14
TIGR_TIGR00456	argS	arginine--tRNA ligase	569	94.43	97.24
TIGR_TIGR00459	aspS_bact	aspartate--tRNA ligase	586	93.06	95.59
TIGR_TIGR00460	fmt	methionyl-tRNA formyltransferase	315	95.12	96.17
TIGR_TIGR00468	pheS	phenylalanine--tRNA ligase, alpha subunit	324	96.43	96.75
TIGR_TIGR00472	pheT_bact	phenylalanine--tRNA ligase, beta subunit	798	95.74	96.45
TIGR_TIGR00487	IF-2	translation initiation factor IF-2	587	96.89	97.31
TIGR_TIGR00496	frr	ribosome recycling factor	176	97.39	97.68
TIGR_TIGR00539	hemN_rel	putative oxygen-independent coproporphyrinogen III oxidase	361	90.82	91.60
TIGR_TIGR00580	mfd	transcription-repair coupling factor	923	93.65	94.48
TIGR_TIGR00593	pola	DNA polymerase I	890	95.51	95.95
TIGR_TIGR00615	recR	recombination protein RecR	196	96.20	96.54
TIGR_TIGR00631	uvrb	excinuclease ABC subunit B	658	95.48	96.73
TIGR_TIGR00634	recN	DNA repair protein RecN	563	90.10	90.64
TIGR_TIGR00635	ruvB	Holliday junction DNA helicase RuvB	305	96.07	96.56
TIGR_TIGR00643	recG	ATP-dependent DNA helicase RecG	629	93.79	94.23
TIGR_TIGR00663	dnan	DNA polymerase III, beta subunit	367	92.98	96.25
TIGR_TIGR00717	rpsA	ribosomal protein bS1	516	88.20	90.39
TIGR_TIGR00755	ksgA	ribosomal RNA small subunit methyltransferase A	256	96.19	96.43
TIGR_TIGR00810	secG	preprotein translocase, SecG subunit	73	93.19	93.65
TIGR_TIGR00922	nusG	transcription termination/antitermination factor NusG	172	92.82	93.10
TIGR_TIGR00928	purB	adenylosuccinate lyase	436	86.91	91.35
TIGR_TIGR00959	ffh	signal recognition particle protein	428	93.37	93.51
TIGR_TIGR00963	secA	preprotein translocase, SecA subunit	787	92.39	94.83
TIGR_TIGR00964	secE_bact	preprotein translocase, SecE subunit	57	89.27	89.64
TIGR_TIGR00967	3a0501s007	preprotein translocase, SecY subunit	414	93.25	94.62
TIGR_TIGR01009	rpsC_bact	ribosomal protein uS3	212	92.88	93.48
TIGR_TIGR01011	rpsB_bact	ribosomal protein uS2	225	95.98	96.95
TIGR_TIGR01017	rpsD_bact	ribosomal protein uS4	200	93.97	95.55
TIGR_TIGR01021	rpsE_bact	ribosomal protein uS5	156	93.83	94.14
TIGR_TIGR01029	rpsG_bact	ribosomal protein uS7	154	92.89	93.27
TIGR_TIGR01032	rplT_bact	ribosomal protein bL20	114	96.29	96.74
TIGR_TIGR01039	atpD	ATP synthase F1, beta subunit	462	86.73	91.73
TIGR_TIGR01044	rplV_bact	ribosomal protein uL22	103	92.68	93.00
TIGR_TIGR01059	gyrB	DNA gyrase, B subunit	639	88.61	94.50
TIGR_TIGR01063	gyrA	DNA gyrase, A subunit	800	93.09	94.28
TIGR_TIGR01066	rplM_bact	ribosomal protein uL13	141	96.08	96.43
TIGR_TIGR01071	rplO_bact	ribosomal protein uL15	144	93.37	93.80
TIGR_TIGR01079	rplX_bact	ribosomal protein uL24	104	93.09	93.46
TIGR_TIGR01082	murC	UDP-N-acetylmuramate--L-alanine ligase	449	93.65	94.73
TIGR_TIGR01087	murD	UDP-N-acetylmuramoylalanine--D-glutamate ligase	441	95.01	95.69
TIGR_TIGR01128	holA	DNA polymerase III, delta subunit	314	92.26	93.00
TIGR_TIGR01146	ATPsyn_F1gamma	ATP synthase F1, gamma subunit	286	86.86	92.16
TIGR_TIGR01164	rplP_bact	ribosomal protein uL16	126	92.22	92.70
TIGR_TIGR01169	rplA_bact	ribosomal protein uL1	227	93.09	93.56
TIGR_TIGR01171	rplB_bact	ribosomal protein uL2	275	92.97	93.39
TIGR_TIGR01302	IMP_dehydrog	inosine-5'-monophosphate dehydrogenase	450	88.52	91.33
TIGR_TIGR01391	dnaG	DNA primase	414	93.97	97.62
TIGR_TIGR01393	lepA	elongation factor 4	595	95.23	97.34
TIGR_TIGR01394	TypA_BipA	GTP-binding protein TypA/BipA	594	93.57	94.76
TIGR_TIGR01510	coaD_prev_kdtB	pantetheine-phosphate adenylyltransferase	155	94.12	94.87
TIGR_TIGR01632	L11_bact	ribosomal protein uL11	140	92.95	93.26
TIGR_TIGR01951	nusB	transcription antitermination factor NusB	131	95.52	96.16
TIGR_TIGR01953	NusA	transcription termination factor NusA	340	96.99	97.35
TIGR_TIGR02012	tigrfam_recA	protein RecA	321	92.78	97.36
TIGR_TIGR02013	rpoB	DNA-directed RNA polymerase, beta subunit	1238	92.59	93.81
TIGR_TIGR02027	rpoA	DNA-directed RNA polymerase, alpha subunit	298	94.11	95.72
TIGR_TIGR02075	pyrH_bact	UMP kinase	233	93.85	95.27
TIGR_TIGR02191	RNaseIII	ribonuclease III	219	94.06	94.66
TIGR_TIGR02273	16S_RimM	16S rRNA processing protein RimM	166	91.59	91.83
TIGR_TIGR02350	prok_dnaK	chaperone protein DnaK	596	90.81	94.71
TIGR_TIGR02386	rpoC_TIGR	DNA-directed RNA polymerase, beta' subunit	1147	90.82	91.11
TIGR_TIGR02397	dnaX_nterm	DNA polymerase III, subunit gamma and tau	355	93.84	96.90
TIGR_TIGR02432	lysidine_TilS_N	tRNA(Ile)-lysidine synthetase	189	94.02	95.10
TIGR_TIGR02729	Obg_CgtA	Obg family GTPase CgtA	329	96.41	97.21
TIGR_TIGR03263	guanyl_kin	guanylate kinase	180	94.38	94.77
TIGR_TIGR03594	GTPase_EngA	ribosome-associated GTPase EngA	432	95.69	96.01
TIGR_TIGR03625	L3_bact	50S ribosomal protein uL3	202	93.21	93.58
TIGR_TIGR03632	uS11_bact	ribosomal protein uS11	117	85.03	85.32
TIGR_TIGR03654	L6_bact	ribosomal protein uL6	175	93.18	93.45
TIGR_TIGR03723	T6A_TsaD_YgjD	tRNA threonylcarbamoyl adenosine modification protein TsaD	314	95.20	95.69
TIGR_TIGR03725	T6A_YeaZ	tRNA threonylcarbamoyl adenosine modification protein YeaZ	212	91.77	92.21
TIGR_TIGR03953	rplD_bact	50S ribosomal protein uL4	188	93.08	93.44

## Sheet: Table_4
Table S4: List of TYGS hits with the genome of strain 3986
Subject strain	Column7	dDDH (d4, in %)	C.I. (d4, in %)	G+C content difference (in %)
Neisseria leonii sp. nov.	JF 2415	71.8	[68.8 - 74.6]	0.09
Neisseria leonii sp. nov.	51.81	70.7	[67.7 - 73.5]	0.03
Neisseria dentiae	DSM 19151	24	[21.7 - 26.5]	2.47
Neisseria chenwenguii	10023T	23.2	[20.9 - 25.6]	2.86
Neisseria yangbaofengii	ZJ785T	23	[20.7 - 25.4]	7.23
Neisseria weixii	DSM 103441	22.9	[20.6 - 25.4]	7.66
Neisseria mucosa	ATCC 19696	22.9	[20.6 - 25.4]	5.79
Neisseria animalis	DSM 23392	22.8	[20.5 - 25.2]	5.02
Kingella potus	DSM 18304	22.7	[20.4 - 25.1]	0.99
Bergeriella denitrificans	NBRC 102155	22.7	[20.4 - 25.1]	1.05
Neisseria macacae	ATCC 33926	22.6	[20.3 - 25.0]	5.66
Neisseria lisongii	ZJ106T	22.6	[20.3 - 25.1]	5.21
Morococcus cerebrosus	CIP 81.93	22.6	[20.3 - 25.1]	5.47
Eikenella exigua	PXX	22.5	[20.3 - 25.0]	1.46
Neisseria dumasiana	93087	22.5	[20.2 - 24.9]	6.4
Neisseria sicca	ATCC 29256	22.5	[20.2 - 24.9]	5.98
Neisseria bacilliformis	ATCC BAA-1200	22.5	[20.2 - 24.9]	2.7
Neisseria animaloris	DSM 21642	22.4	[20.1 - 24.9]	7.6
Neisseria subflava	ATCC 49275	22.3	[20.0 - 24.8]	7.41
Uruburuella testudinis	DSM 26510	22.2	[19.9 - 24.6]	3.53
Neisseria elongata	ATCC 25295	22.2	[20.0 - 24.7]	3.04
Eikenella halliae	NML130454	22.1	[19.8 - 24.6]	0.61
Neisseria elongata subsp. glycolytica	ATCC 29315	21.9	[19.6 - 24.3]	2.86
Neisseria cinerea	ATCC 14685	21.8	[19.6 - 24.3]	6.07
Neisseria polysaccharea	ATCC 43768	21.7	[19.5 - 24.2]	4.88
Uruburuella suis	DSM 17474	21.7	[19.4 - 24.1]	2.23
Eikenella corrodens	ATCC 23834	21.5	[19.3 - 23.9]	1.06
Kingella denitrificans	ATCC 33394	21.4	[19.2 - 23.9]	2.79

## Sheet: Table_5
Table S5: Count of repetitions of size 12 kmers among 80 genomes of the Neisseriaceae family (Neisseria, Kingella and CWASK clades).
Each column is associated to one of the 8 DUS dialects or a potential new DUS dialect.
The CTG kmer characteristic of their DUS status is indicated in red in the first column.
Only kmers with more than 100 repetitions are shown
Assembly Accession	Organism Name	Strain Name	AA-king3DUS AAGCAGCCTGCA	AG-DUS AGGCCGTCTGAA	AG-eikDUS AGGCTACCTGAA	AG-kingDUS AGGCAGCCTGAA	AG-mucDUS AGGTCGTCTGAA	AG-simDUS AGGCTGCCTGAA	AT-DUS ATGCCGTCTGAA	TG-wadDUS TGCCTGTCTGAA	potential DUS GGGTCGTCTGAA	potential DUS AAGCCGTCTGAA	potential DUS AAGCAGCCTGAA	potential DUS AGGCCGTCTGCA	potential DUS GGGCAGCCTGAA	potential DUS ATGCAGCCTGAA	potential DUS ACGCAGCCTGAA
GCF_028776105.2	Neisseria leonii sp. nov.	3986T		1893					141
GCF_028776585.2	Neisseria leonii sp. nov.	51.81		1879					141
GCF_037345845.1	Neisseria leonii sp. nov.	JF 2415		1864					137
GCF_016623605.1	"Kingella bonacorsii"	Marseille-Q4569				4229		376					181		508	117
GCF_022288825.1	"Kingella pumchi"	CICC 24913		166		2807		779					1295		380
GCF_009671065.1	"Neisseria brasiliensis"	N.177.16		2947					392			111
GCF_002216145.1	"Neisseria chenwenguii"	10023		3067					673			118
GCF_900445245.1	Alysiella crassa	NCTC10283				3476		2410							114
GCF_014054525.1	Alysiella filiformis	DSM 16848				1910		2140					106
GCF_900453875.1	Bergeriella denitrificans	NCTC10295		1624					261			1067
GCF_000428785.1	Conchiformibius kuhniae	DSM 17694				186		285
GCF_014054725.1	Conchiformibius steedae	DSM 2580
GCF_003990355.1	Eikenella corrodens	KCOM 3110	133		2938			181
GCF_900187105.1	Eikenella corrodens	NCTC10596			2836
GCF_008805035.1	Eikenella exigua	PXX			2227
GCF_016025525.2	Eikenella glucosivorans	S3360			3131			148
GCF_001648475.1	Eikenella halliae	NML130454	111		3116			101
GCF_001648355.1	Eikenella longinqua	NML02-A-017			3149
GCF_900451365.1	Kingella denitrificans	NCTC10995	2760					197
GCF_900111845.1	Kingella kingae	ATCC 23330	2311			193		261
GCF_900177895.1	Kingella negevensis	SW7208426				1111		906					559			542	706
GCF_014054985.1	Kingella oralis	DSM 18271				4234		375					197		507	108
GCF_900451175.1	Kingella potus	NCTC13336		3935		151			111
GCF_000813705.1	Morococcus cerebrosus	CIP 81.93		149			2463				313
GCF_008806995.1	Neisseria animalis	ATCC 49930		427					171			104		1163
GCF_002108605.1	Neisseria animaloris	DSM 21642		2631					143
GCF_022870905.1	Neisseria arctica	KH1503		1051					520			137
GCF_014055025.1	Neisseria bacilliformis	DSM 23338		3951		272
GCF_003044455.1	Neisseria bergeri	C2008000328		257			112		1812
GCF_900636765.1	Neisseria canis	NCTC10296		327						2095
GCF_900475315.1	Neisseria cinerea	NCTC10294		247					1436
GCF_002108595.1	Neisseria dentiae	DSM 19151		2856					114
GCF_022870885.1	Neisseria dumasiana	LMG 30012		2496					220
GCF_900113545.1	Neisseria elongata subsp. elongata	ATCC 25295		2810			149
GCF_900475815.1	Neisseria elongata subsp. glycolytica	NCTC11050		2816			117
GCF_018437425.1	Neisseria elongata subsp. nitroreducens	Nel_M001		3127			167
GCA_019815155.1	Neisseria flava	MA1-1		176			2531				311
GCF_001618015.1	Neisseria flavescens	CD-NF1		2439			130		168
GCF_001618065.1	Neisseria flavescens	CD-NF2		2415			159		168
GCF_001618085.1	Neisseria flavescens	CNF		2382			132		176
GCF_005221285.1	Neisseria flavescens	ATCC 13120		2209			102		300
GCF_900654165.1	Neisseria flavescens	N13		2362			126		177
GCF_003315235.1	Neisseria gonorrhoeae	DSM 9188		191					1516
GCF_003013245.1	Neisseria iguanae	ATCC 51483		1739					245			201
GCF_901482445.1	Neisseria lactamica	NCTC10617		244					1696
GCF_000193795.1	Neisseria lactamica	NS19		231					1640
GCF_022749495.1	Neisseria macacae	ATCC 33926		191			2882				502
GCF_900638555.1	Neisseria meningitidis	NCTC10025		205					1463
GCF_013267835.1	Neisseria mucosa	FDAARGO758		2473			103		170
GCF_003044445.1	Neisseria mucosa_A	C2008000159		135			2583				286
GCF_014297595.1	Neisseria musculi	NW831		2661					118			175
GCF_023472875.1	Neisseria perflava	CCUG 17915		2381			113		166
GCF_000176735.1	Neisseria polysaccharea	ATCC 43768		231					1721
GCF_000226875.1	Neisseria shayeganii	871			1661
GCF_000193735.1	Neisseria sicca	4320		116			2540				273
GCF_000260655.1	Neisseria sicca	VK64		170			2808				485
GCF_003044425.1	Neisseria sicca	C2007003584		208			2540				283
GCF_003044565.1	Neisseria sicca	C2010005502		123			2995				437
GCF_014054945.1	Neisseria sicca	DSM 17713		189			2906				502
GCF_017753665.1	Neisseria sicca	NS20201025		145			2596				323
GCF_001308015.1	Neisseria sp. 83E34	8.3e+35		277						2124
GCF_000227275.1	Neisseria sp. GT4A_CT1	GT4A_CT1		157			2811				483
GCF_001815675.1	Neisseria sp. HMSC065D04	HMSC065D04		172			2868				499
GCF_000952795.1	Neisseria sp. HMSC06F02	HMSC06F02		150			2510				319
GCF_001809325.1	Neisseria sp. HMSC077D05	HMSC077D05		155			2921				449
GCF_002237445.1	Neisseria sp. KEM232	KEM232		4048		215
GCF_005886145.1	Neisseria sp. oral taxon 014	F0314		2756			334		158
GCF_014898075.1	Neisseria sp. ZJ785	ZJ785		2676					370			128
GCF_003044645.1	Neisseria subflava	C2011009653		2417			123		170
GCF_003045025.1	Neisseria subflava	C2014021188		2358			153		173
GCF_005221305.1	Neisseria subflava	ATCC 49275		2274			203		165
GCF_000227765.1	Neisseria wadsworthii	9715		276						2104
GCF_900638685.1	Neisseria weaveri	NCTC12742		2549					130
GCF_002327085.1	Neisseria weixii	10022		2367					335			141
GCF_008807015.1	Neisseria zalophi	ATCC BAA-2455		1880								212
GCF_900187305.1	Neisseria zoodegmatis	NCTC12230		2825					210
GCF_002951835.1	Simonsiella muelleri	ATCC 29453				1940		1742
GCF_004341385.1	Uruburuella suis	DSM 17474		3281					233
GCF_022870865.1	Uruburuella testudinis	CCUG 63373		3214					280
GCF_022354465.1	Wielerella bovis	CCUG 44465				3052		1103					211		124	326

## Sheet: Table_6
Table S6: Virulence factors of strains 3986T, 51.81 and JF 2415 resulted by VFAnalyzer
VFclass	Virulence factors	Related genes	3986T (Prediction)	51.81 (Prediction)	JF 2415 (Prediction)
Adherence	Adhesion and penetration protein	app	-	-	-
	LOS sialylation	lst	-	-	-
	LOS synthesis	kdtA/waaA	pgaptmp_001696	pgaptmp_001330	pgaptmp_001790
		lgtA	-	-	-
		lgtB	-	-	-
		lgtC	-	-	-
		lgtD	-	-	-
		lgtE	-	-	-
		lgtF	pgaptmp_001720	pgaptmp_001363	pgaptmp_001757
		lgtG	-	-	-
		lgtH	-	-	-
		rfaC	pgaptmp_001539	pgaptmp_001187	pgaptmp_001934
		rfaF	pgaptmp_000971	pgaptmp_000568	pgaptmp_000463
		rfaK	-	-	-
	Neisseria adhesion A	nadA	-	-	-
	Phosphoethanolamine modification	lptA	-	-	-
	Type IV pili	pilC	-	-	-
		pilD	-	-	-
		pilE	-	-	-
		pilF	pgaptmp_000037	pgaptmp_001760	pgaptmp_001360
		pilG	pgaptmp_000038	pgaptmp_001761	pgaptmp_001359
		pilH	-	-	-
		pilI	-	-	-
		pilJ	-	-	-
		pilK	-	-	-
		pilM	-	-	-
		pilN	-	-	-
		pilO	-	-	-
		pilP	-	-	-
		pilQ	pgaptmp_000998	pgaptmp_000596	pgaptmp_000435
		pilS	-	-	-
		pilT2	-	-	-
		pilT	pgaptmp_001553	pgaptmp_001200	pgaptmp_001921
		pilU	-	-	-
		pilV	-	-	-
		pilW	-	-	-
		pilX	-	-	-
		pilZ	-	-	-
	LPS O-antigen (P. aeruginosa)(Pseudomonas)	wbpA	pgaptmp_000257	pgaptmp_001981	pgaptmp_001143
		wbpE	pgaptmp_000252	pgaptmp_001976	pgaptmp_001148
Efflux pump	FarAB	farA	-	-	-
		farB	-	-	-
	MtrCDE	mtrC	pgaptmp_001160	pgaptmp_000759	pgaptmp_000274
		mtrD	pgaptmp_001159	pgaptmp_000758	pgaptmp_000275
		mtrE	pgaptmp_001158	pgaptmp_000757	pgaptmp_000276
Immune evasion	Capsule	ctrA	-	-	-
		ctrB	-	-	-
		ctrC	-	-	-
		ctrD	-	-	-
		lipA	-	-	-
		lipB	-	-	-
		mynA/sacA	-	-	-
		mynB/sacB	-	-	-
		mynC/sacC	-	-	-
		mynD/sacD	-	-	-
		siaA/synA	-	-	-
		siaB/synB	-	-	-
		siaC/synC	-	-	-
		siaD/synD	-	-	-
		synE	-	-	-
	Capsule(Acinetobacter)		pgaptmp_000346	pgaptmp_002068	pgaptmp_001057
	Exopolysaccharide(Haemophilus)	manB	pgaptmp_001906	pgaptmp_001535	pgaptmp_001585
Immune modulator	Factor H binding protein	fHbp	-	-	-
	Neisserial surface protein A	nspA	-	-	-
Invasion	Class 5 outer membrane protein	opc	-	-	-
	Opacity protein	opa	-	-	-
	PorA	porA	-	-	-
	PorB	porB	pgaptmp_001059	pgaptmp_000657	pgaptmp_000375
Iron uptake	ABC transporter	fbpA	-	-	-
		fbpB	-	-	-
		fbpC	-	-	-
	Ferric enterobactin transport protein A / ferric-repressed protein B	fetA/frpB	-	pgaptmp_000338	pgaptmp_000698
	Heme uptake	hpuA	-	-	-
		hpuB	pgaptmp_001564	pgaptmp_001211	pgaptmp_001910
	Hemoglobin receptor	hmbR	-	-	-
	Lactoferrin-binding protein	lbpA	-	-	-
		lbpB	-	-	-
	Ton system	exbB	pgaptmp_001408	pgaptmp_001032	pgaptmp_000004
		exbD	pgaptmp_001407	pgaptmp_001031	pgaptmp_000005
		tonB	-	-	-
	Transferrin-binding protein	tbpA	pgaptmp_001234	pgaptmp_000849	pgaptmp_000187
		tbpB	pgaptmp_001233	pgaptmp_000848	pgaptmp_000188
	Achromobactin biosynthesis and transport(Pseudomonas)	cbrD	pgaptmp_000836	pgaptmp_000416	pgaptmp_000619
	Salmochelin(Klebsiella)		pgaptmp_000383	-	pgaptmp_000699
Protease	IgA protease	iga	-	-	-
Stress adaptation	Catalase	katA	pgaptmp_000929	pgaptmp_000527	pgaptmp_000504
	Manganese transport system	mntA	pgaptmp_002065	pgaptmp_001685	pgaptmp_001436
		mntB	pgaptmp_002066	pgaptmp_001686	pgaptmp_001435
		mntC	pgaptmp_002067	pgaptmp_001687	pgaptmp_001434
	Methionine sulphoxide reductase	msrA/B(pilB)	-	-	-
	Recombinational repair protein	recN	pgaptmp_000548	pgaptmp_000165	pgaptmp_000867
Toxin	Neisseria ADP-ribosylating enzyme	narE	-	-	-
	RTX toxin	frpA	-	-	-
		frpC	-	-	-
	Hemolysin HlyA(Aeromonas)	hlyA	pgaptmp_000015	pgaptmp_001743	pgaptmp_001378
Anaerobic respiration	Nitrate reductase(Mycobacterium)	narH	-	pgaptmp_000523	pgaptmp_000508
Antiphagocytosis	Capsular polysaccharide(Vibrio)	rmlD	pgaptmp_001172	pgaptmp_000771	pgaptmp_000262
		wbfY	pgaptmp_000345	pgaptmp_002067	pgaptmp_001058
		wcaJ	pgaptmp_000348	pgaptmp_002070	pgaptmp_001055
Endotoxin	LPS(Bordetella)	bplA	pgaptmp_000255	pgaptmp_001979	pgaptmp_001145
		bplB	pgaptmp_000253	pgaptmp_001977	pgaptmp_001147
	Factor found in only two of the strains

## Sheet: Table_7
Table S7: DefenseFinder systems (name of system types and subtypes) detected in the genomes of strains
S.No.	DefenseFinder systems	3986T	51.81	JF 2415
1	AbiL	0	1	1
2	Avs_II	0	1	1
3	CapRel	0	1	0
4	CAS_Class1-Subtype-III-A	1	1	1
5	CAS_Class2-Subtype-II-C	1	1	1
6	MazEF	0	1	0
7	PrrC	1	0	0
8	RM_Type_I	0	1	1
9	RM_Type_II	4	4	4
10	RM_Type_IIG	0	1	1
11	RM_Type_III	2	1	1
12	SoFic	0	1	1

## Sheet: Table_8
Table S8: MALDI-TOF MS spectra peak list showing common peaks shared by the strains 3986T, 51.81 and JF 2415
Mass	3986T	51.81	JF 2415
2234.95	16.2336	16.6586	17.6468
2524.38	36.9997	37.5747	43.4102
2535.24	11.6889	11.823	12.3519
2572.15	26.9209	25.9934	31.8434
2735.76	8.52329	8.74652	9.38609
2895.05	0	0	8.41388
2974.97	31.2815	27.5291	35.8915
2982.77	12.8501	12.6367	12.8095
3056.67	9.37683	8.55553	9.76186
3112.04	0	0	8.34556
3140.69	0	34.964	43.49
3145.39	12.8446	0	0
3155.85	36.0647	0	0
3166.59	16.5503	0	8.3989
3334.93	7.84995	0	9.06102
3381.09	27.0602	21.1064	0
3392.48	10.3993	8.07118	0
3400.09	0	0	10.0205
3408.97	18.3753	17.1946	33.874
3419.49	13.9291	12.936	17.946
3428.95	12.1801	0	0
3486.48	0	7.53747	0
3509.81	44.512	43.5528	49.1635
3519.57	18.63	17.3584	16.8499
3608.59	0	25.2387	31.068
3616.81	22.9367	8.93667	9.5771
3626.53	7.85021	0	0
3665.92	19.5224	36.2828	17.6529
3677.78	0	11.7168	0
3810.08	0	0	11.6296
3819.86	9.17911	0	0
3836.01	0	8.35179	0
3938.27	11.2145	10.5687	10.4534
4056.12	7.75316	10.2455	11.4614
4098.37	28.8437	40.7984	24.9037
4105.34	34.7881	39.4008	41.1355
4116.89	14.1941	16.0387	13.5563
4143.25	0	8.0856	0
4180.53	0	0	10.8504
4211.93	0	10.4084	0
4262.9	29.3797	36.0503	35.3977
4273.86	11.5445	13.8218	11.4465
4344.22	18.4118	17.4521	20.0541
4433.36	12.9339	13.5788	14.9374
4473.58	39.2155	44.4515	49.2362
4487.31	8.08492	9.51876	10.7651
4502.94	14.6317	29.8239	43.4305
4526.11	0	0	10.278
4586.52	36.0138	35.0229	38.0057
4597.47	12.2547	11.1716	9.71993
4669.61	16.4658	17.4582	22.4277
4681.08	0	7.98205	0
4688.42	0	8.32272	9.59124
4697.68	7.75649	0	0
4718.79	27.6636	39.4727	36.4044
4727.76	13.6281	17.3493	13.3785
4795.96	11.4402	15.0206	14.3441
4807.58	12.4401	0	0
5008.76	8.89246	13.0702	15.9109
5036.52	0	15.466	17.6115
5051.75	68.5178	77.246	89.7465
5067	19.6745	22.0023	24.6408
5091.37	12.5049	13.8652	15.5674
5121.8	26.9237	27.4097	30.2238
5129.81	31.2295	31.941	34.6956
5144.96	35.1903	0	0
5195.24	8.31382	0	0
5628.35	11.3719	12.8459	13.7869
5716.05	0	15.4653	26.1891
5731.22	21.7037	0	0
5740.4	14.4415	0	0
5754.55	0	28.1955	25.9033
5768	13.3864	0	0
5888.35	10.5202	12.3128	8.86209
5908.17	7.58069	8.31418	9.08728
5923.12	0	9.43922	11.7998
5936.17	12.101	12.9071	17.6596
5951.99	50.763	51.569	67.6782
5967.12	19.349	21.9606	23.5972
5990.8	0	8.51996	10.2019
6260.59	12.3442	0	0
6269.69	11.9095	23.3592	25.4189
6282.75	0	57.8342	71.6329
6298.05	16.452	29.1948	34.676
6313.11	55.0664	0	0
6324.61	27.2829	0	18.4471
6341.31	0	14.5	15.2669
6608.2	7.45741	0	8.92571
6723.23	8.6849	7.46291	0
6745.82	9.97318	8.11777	0
6763.08	33.7637	28.3973	0
6787.52	12.9824	9.94559	12.578
6803.93	10.9737	12.2312	13.4665
6818.82	24.9651	25.1646	43.0119
6839.64	0	0	10.5162
6858.94	0	0	9.51681
7020.62	59.7868	64.1117	71.0191
7037.04	27.7012	0	0
7060.55	0	15.1383	15.8591
7081.73	0	12.7731	14.3025
7217.44	0	28.5598	35.922
7233.83	23.9973	7.65233	8.49791
7316.08	0	11.8475	0
7332.32	26.7977	53.4402	26.7514
7352.04	0	15.4758	0
8111.74	12.2642	14.757	14.1538
8127.16	10.6865	10.0867	9.86808
8167.32	8.76917	9.28771	0
8210.4	31.1331	34.8935	35.9626
8229.87	12.8669	13.8613	11.4923
8249.35	0	7.64331	0
8348.85	0	0	8.65151
8362.5	0	0	9.57721
8450.66	8.11757	0	0
8479	7.8183	0	10.9352
8495.34	0	0	10.0725
8525.48	32.8902	41.2721	38.5285
8545.61	12.4544	14.5287	11.5335
8566.91	7.41867	8.17111	0
8585.64	8.49334	10.9668	8.34133
8687.44	14.3099	14.345	14.8262
8865.86	8.72978	9.75283	10.4358
9172.35	33.0049	33.2876	35.4353
9192.33	11.6491	9.89393	9.0892
9337.93	10.2567	11.2587	15.0856
9436.24	17.2493	26.3845	24.3684
9454.39	8.1505	10.7253	8.37778
9585.89	0	10.8916	10.0088
9614.25	9.72172	0	0
10242	19.7281	18.095	20.0552
10258.1	22.1221	19.9066	21.7547
10288.7	26.0544	0	0
11430.1	0	10.7842	16.3427
11460.1	13.5459	0	0
11506.4	0	18.9852	17.3673
11533.6	8.48457	0	0

## Sheet: Table_9
Table S9: API ZYM results for strains 3986T, 51.81 and JF 2415 as well as the reference strains (including Neisseria gonorrhoeae)
Testing system	Test	N. leonii	N. leonii	N. leonii	N. bacilliformis	K. potus	N. dentiae	N. elongata	N. gonorrhoeae
		3986T	51.81	JF 2415*	DSM 23338T	CIP 108935T	CIP 106968T	CIP 72.27T	CIP 79.18T
API ZYM	Alkaline phosphatase	+	+	-	-	-	+	+	+
	Esterase (C 4)	+	+	-	+	+	+	+	+
	Esterase Lipase (C 8)	+	+	-	+	+	+	+	+
	Lipase (C 14)	+	+	-	-	-	-	-	-
	Leucine arylamidase	+	+	+	+	+	+	+	-
	Valine arylamidase	+	+	-	-	-	-	+	-
	Cystine arylamidase	+	-	-	-	-	-	-	+
	Trypsin	-	-	-	+	+	-	-	-
	alpha-chymotrypsin	-	-	-	-	-	-	-	-
	Acid Phosphatase	+	+	+	-	+	+	+	+
	Naphtol-AS-BI-phosphohydrolase	+	+	+	+	+	+	+	+
	alpha-galactosidase	-	-	-	-	-	-	-	-
	ß-galactosidase	-	-	-	-	-	-	-	-
	ß-glucuronidase	-	-	-	-	-	-	-	-
	alpha-glucosidase	-	-	-	-	-	-	-	+
	ß-glucosidase	-	-	-	-	-	-	-	-
	N-acétyl-ß-glucosaminidase	-	-	-	-	-	-	-	-
	alpha-mannosidase	-	-	-	-	-	-	-	-
	alpha-fucosidase	-	-	-	-	-	-	-	-
All data from this study except * from www.ccug.se/strain?id=45853

## Sheet: Table_10
Table S10: Results of disk diffusion assay for strains 3986T and 51.81 as well as the reference strains
	Antibiotic**	SXT	SMN	AMO	PEN	RIF	MEC	CHL	COX	LCN	SUL	FOS	FAD	TET	CIP	VNC	ERY
	Disc load (mg)	25	10	20	6	5	10	30	5	15	200	200	10	30	5	5	15
Neisseria leonii	3986T		16		12	20				Rc*						Rc*
Neisseria leonii	51.81		Rc*		15					Rc*						Rc*
Neisseria bacilliformis	DSM 23338T				Rc*	15			20	Rc*			16			Rc*
Kingella potus	CIP 108935T									Rc*						Rc*
Neisseria dentiae	CIP 106968T		16		Rc*	13	24			Rc*						Rc*	18
Neisseria elongata	CIP 72.27T		15		20	21	25			Rc*						Rc*
* Rc = contact resistance (0 mm)
**AMO=Amoxicillin; COX=Cefotaxin; CHL=Chloramphenicol; CIP=Ciprofloxacin; ERY=Eythromycin; FOS=Fosfomycin; FAD=Fusidic Acid; LNC=Lincomycin; MEC=Mecillinam; PEN=Penicillin G; RIF=Rifampicin; SMN=Streptomycin; SUL=Sulfonamides; TET=Tetracycline; SXT=Trimethoprim; VNC=Vancomycin
